# Supplementary material for: Star Polycation Mediated dsRNA Improves the Efficiency of RNA Interference in Phytoseiulus persimilis
Source: Nanomaterials (Basel). 2022 Oct 28;12(21):3809. doi: 10.3390/nano12213809 (PMC9656875; doi:10.3390/nano12213809)
Supplement: Supplementary file 1 [file nanomaterials-12-03809-s001.zip]

Archive with 1 entries (1 files):
- nanomaterials-1968390-supplementary.pdf
